# Supplementary material for: Recurrent NOMO1 Gene Deletion Is a Potential Clinical Marker in Early-Onset Colorectal Cancer and Is Involved in the Regulation of Cell Migration
Source: Cancers (Basel). 2022 Aug 20;14(16):4029. doi: 10.3390/cancers14164029 (PMC9406593; doi:10.3390/cancers14164029)
Supplement: Supplementary file 1 [file cancers-14-04029-s001.zip]

Archive with 1 entries (1 files):
- cancers-1839690-supplementary.pdf
